# Supplementary material for: Frontal-to-Parietal Top-Down Causal Streams along the Dorsal Attention Network Exclusively Mediate Voluntary Orienting of Attention
Source: PLoS One. 2011 May 17;6(5):e20079. doi: 10.1371/journal.pone.0020079 (PMC3096666; doi:10.1371/journal.pone.0020079)
Supplement: Table S1 — Details of all ROIs of activation for pGC analysis. (XLS) [file pone.0020079.s001.xls]

## Sheet: Sheet1
Table S1
Details of all ROIs of activation for pGC analysis
	Talairach coordinates
ROI name	x	y	z	Volume [mm3]	T-value
R hFEF	31	–5	53	2631	8.68
R PPC	9	–57	53	4600	9.42
R mFC	7	4	46	3865	9.15
R IFG-AIC	34	18	12	697	7
R V4	18	–66	–11	692	7.23
R thalamus	1	–12	9	330	7.57
L hFEF	–27	–8	55	3850	10.41
L PPC	–12	–60	52	5885	9.63
L mFC	–2	–3	46	3230	9.17
L MFG	–30	36	39	911	8.19
L FO-AIC	–35	5	14	1348	7.95
L thalamus	–1	–12	9	250	7.15
L V2	–20	–68	–11	2123	8.04
L V4	–36	–55	–15	1270	7.56
L LOC	–53	–58	14	331	7.39
ROI, region of interest; R, right; L, left; hFEF, human frontal eye field; PPC, posterior parietal cortex; mFC, medial frontal cortex; IFG-AIC, inferior frontal gyrus-anterior insular cortex; MFG, middle frontal gyrus, FO-AIC, frontal operculum-anterior insular cortex; LOC, lateral occipital cortex.
