# Supplementary material for: Frontal-to-Parietal Top-Down Causal Streams along the Dorsal Attention Network Exclusively Mediate Voluntary Orienting of Attention
Source: PLoS One. 2011 May 17;6(5):e20079. doi: 10.1371/journal.pone.0020079 (PMC3096666; doi:10.1371/journal.pone.0020079)
Supplement: Table S4 — pGC indices across the 15 ROIs under the fixation condition. (XLS) [file pone.0020079.s004.xls]

## Sheet: Sheet1
Table S4
	pGC indices across the 15 ROIs under the fixation condition
	R hFEF	R PPC	R mFC	R IFG-AIC	R V4	R thalamus	L hFEF	L PPC	L mFC	L MFG	L FO-AIC	L thalamus	L V2	L V4	L LOC
R hFEF	-	0	0	0	0	0	0	0	0	0	0	0	0	0	0
R PPC	0	-	0	0	0	0	0	0	0	0	0	0	0	0	0
R mFC	0	0	-	0	0	0	0	0	0	0	0	0	0	0	0
R IFG-AIC	0	0	0	-	0	0	0	0	0	0	0	0	0	0	0
R V4	0	0	0	0	-	0	0	0	0.4199	0	0	0	0	0	0
R thalamus	0	0	0	0	0.5197	-	0	0	0	0	0	0	0	0	0
L hFEF	0	0	0	0	0	0	-	0	0	0	0	0	0	0	0
L PPC	0	0	0	0	0	0	0	-	0	0	0	0	0	0	0
L mFC	0	0	0	0	0	0	0	0	-	0	0	0	0	0	0
L MFG	0	0	0	0	0.8009	0	0	0	0	-	0	0	0	0	0
L FO-AIC	0	0	0	0	0	0	0	0	0	0	-	0	0	0	0
L thalamus	0	0	0	0	0.4989	0	0	0	0	0	0	-	0	0.7881	0
L V2	0	0	0	0	0	0	0	0	0	0	0	0	-	0	0
L V4	0	0	0	0	0	0	1	0	0	0	0	0	0	-	0
L LOC	0	0	0	0	0	0	0	0	0	0	0	0	0	0	-
